# Supplementary material for: Fast-Rising Electric Pulses by Reducing Membrane Tension for Efficient Membrane Electroporation
Source: Membranes (Basel). 2025 May 16;15(5):151. doi: 10.3390/membranes15050151 (PMC12113182; doi:10.3390/membranes15050151)
Supplement: Supplementary file 1 [file membranes-15-00151-s001.zip]

Archive with 1 entries (1 files):
- membranes-3539535-supplementary.pdf
